# Supplementary material for: Direct detection and identification of viruses in saliva using a SpecID ionization modified mass spectrometer
Source: PLoS One. 2025 Feb 7;20(2):e0316368. doi: 10.1371/journal.pone.0316368 (PMC11805448; doi:10.1371/journal.pone.0316368)
Supplement: S3 Fig — a) TEM micrograph (magnification: 40,000 ×) of cucumber leaf spot virus (CLSV) virions. The average diameter of a CLSV virion is ~30 nm. b) TEM micrograph (magnification: 25,000 ×) of bovine coronavirus (BCOV). The average diameter of BCOV virus is ~90 nm. c) TEM micrograph (magnification: 25,000 ×) of HCOV OC43 virions. The average diameter of a HCOV OC43 virus is ~95 nm. (ZIP) [file pone.0316368.s003.zip]

Archive with 3 entries (3 files):
- S3b_Fig.tif
- S3a_Fig.tif
- S3c_Fig.tif
