# Supplementary material for: Direct detection and identification of viruses in saliva using a SpecID ionization modified mass spectrometer
Source: PLoS One. 2025 Feb 7;20(2):e0316368. doi: 10.1371/journal.pone.0316368 (PMC11805448; doi:10.1371/journal.pone.0316368)
Supplement: S1 Data — (TXT) [file pone.0316368.s004.txt]

mass	151	152	153	154	155	156	157	158	159	160	161	162	163	164	165	166	167	168	169	170	171	172	173	174	175	176	177	178	179	180	181	182	183	184	185	186	187	188	189	190	191	192	193	194	195	196	197	198	199
Saliva only - 01	0.0197116	0.0536043	0.0543943	0.0524957	0.0418636	0.193991	0.163892	0.0926971	0.0409114	0.0451374	0.0335228	0.0363235	0.0228042	0.0465874	0.0299286	0.0573049	0.0423316	0.0576945	0.0381153	0.13393	0.0788575	0.0697226	0.143944	0.0954973	0.0404479	0.0333956	0.0201058	0.042286	0.02646	0.294317	0.211642	0.0469154	0.0353775	0.0689454	0.0406905	0.0542026	0.0527037	0.04137	0.0248719	0.0439154	0.0338475	0.0304625	0.0224118	0.149701	0.109539	0.0541319	0.0314196	0.0350494	0.0187443
Saliva only - 02	0.0114454	0.0289781	0.0268207	0.0387319	0.0377228	0.198623	0.200082	0.0764281	0.0408628	0.0624558	0.0431449	0.0341033	0.0338343	0.0366318	0.0136806	0.0329726	0.0228821	0.0404468	0.036666	0.181005	0.07715	0.0643994	0.185224	0.117607	0.0596595	0.0352835	0.0276668	0.0324821	0.0160459	0.158006	0.116615	0.0298933	0.0247628	0.0532949	0.0320591	0.0387463	0.0616314	0.037304	0.0206716	0.0536252	0.0536575	0.0300061	0.0172347	0.070117	0.0465325	0.0403657	0.0184493	0.0392866	0.0197551
Saliva only - 03	0.00966351	0.0352221	0.0445363	0.0310551	0.0323233	0.196877	0.179339	0.061224	0.027962	0.0347	0.0275231	0.0392237	0.0233734	0.0272344	0.0110509	0.0278543	0.0345195	0.0466542	0.0396749	0.171025	0.102245	0.083004	0.182824	0.131868	0.0482192	0.0298054	0.0289338	0.0448806	0.0222966	0.22093	0.151059	0.0312246	0.0355752	0.0544408	0.0382298	0.0442228	0.071995	0.0431122	0.0251626	0.0384629	0.0544952	0.0407127	0.0178793	0.106477	0.072109	0.050019	0.0349442	0.0270243	0.0214964
Saliva only - 04	0.0182278	0.029021	0.0319029	0.0432905	0.040461	0.15913	0.182338	0.089287	0.0509273	0.0521753	0.0358195	0.0480955	0.0351391	0.029209	0.0156692	0.0306096	0.0292602	0.035693	0.0487333	0.135341	0.0768022	0.0649042	0.182927	0.110674	0.0426572	0.037589	0.0299599	0.0436691	0.0216729	0.140186	0.10085	0.0338858	0.0313862	0.0612792	0.04262	0.0520337	0.0490613	0.0417328	0.0341568	0.0579089	0.0461716	0.0296708	0.0196205	0.0699568	0.0594012	0.0396281	0.0197335	0.0299978	0.0253004
Saliva w Delta 500 per mL - 01	0.00511965	0.0117077	0.0127536	0.0155911	0.0121144	0.606685	0.664643	0.0820847	0.0181432	0.0244978	0.0148166	0.0210605	0.0173858	0.0225458	0.00923913	0.0239099	0.0150094	0.0133897	0.0219429	0.143239	0.0544623	0.0214315	0.0381362	0.0308892	0.0155463	0.0161604	0.0117132	0.0242501	0.0090457	0.111111	0.0671626	0.0185503	0.0223246	0.0430721	0.0260934	0.0274422	0.0172814	0.0159473	0.010344	0.0180806	0.0116893	0.0129351	0.00741667	0.0213352	0.0137939	0.0128334	0.00922251	0.0164544	0.0114698
Saliva w Delta 500 per mL - 02	0.00741353	0.0131701	0.0117925	0.0162061	0.0163304	0.59812	0.647118	0.0766606	0.0134174	0.0206295	0.0180981	0.0213717	0.0216213	0.0168779	0.00878184	0.0178109	0.0147128	0.0189421	0.0210358	0.148086	0.0868411	0.0239972	0.0939096	0.0603186	0.0312015	0.0155197	0.010597	0.0236197	0.00871714	0.0864709	0.0543299	0.0159656	0.0161627	0.0368726	0.0213565	0.0224782	0.023569	0.0196911	0.011271	0.0252209	0.0183901	0.0237725	0.0170872	0.0245469	0.0132512	0.0189574	0.00754105	0.0141608	0.0097034
Saliva w Delta 500 per mL - 03	0.0115692	0.0234873	0.0215591	0.0242445	0.0254361	0.57613	0.640855	0.0889681	0.02154	0.0237811	0.0213582	0.0264346	0.0200683	0.0250203	0.0142882	0.0310194	0.0249024	0.0259788	0.0354628	0.15322	0.0882894	0.0334085	0.0600077	0.0481543	0.0242314	0.0242454	0.0153823	0.0254997	0.014671	0.123863	0.0897406	0.0236804	0.01883	0.0494986	0.0293319	0.0308465	0.0268585	0.0246921	0.0148035	0.0261069	0.0176371	0.0231261	0.0126462	0.0310173	0.0261013	0.0255444	0.0169868	0.0256463	0.0207144
Saliva w Delta 500 per mL - 04	0.00566058	0.0213793	0.0180128	0.0235571	0.0218581	0.618654	0.641075	0.0736421	0.0157205	0.0226412	0.0172423	0.0234788	0.0185314	0.0165369	0.0101519	0.0232248	0.0166218	0.0215924	0.0245019	0.146661	0.0822978	0.024297	0.0670161	0.0447094	0.0174556	0.0136781	0.0147987	0.0206179	0.010526	0.111855	0.073491	0.0173265	0.0174987	0.0448464	0.0330381	0.0239686	0.0238212	0.0163346	0.0115183	0.0260819	0.0122861	0.0189937	0.0122789	0.0189674	0.0133982	0.0214672	0.0114074	0.0213584	0.0170616
Saliva w Omicron 500 per mL - 01	0.0137546	0.0273506	0.0275184	0.0244591	0.0295136	0.490585	0.504928	0.067227	0.0304649	0.0531344	0.0318283	0.0441919	0.0403652	0.0384394	0.0200402	0.0432565	0.0220933	0.0312691	0.0344687	0.181208	0.101257	0.0571074	0.116355	0.0903359	0.05474	0.0316621	0.0247909	0.0414146	0.0151567	0.101286	0.0786558	0.031107	0.0267926	0.0770032	0.041736	0.030726	0.0423076	0.0273553	0.021134	0.043121	0.0284298	0.0372609	0.0155284	0.035019	0.0229532	0.0307891	0.0181155	0.032993	0.0237675
Saliva w Omicron 500 per mL - 02	0.0125431	0.0237296	0.0196598	0.0321912	0.0268118	0.507609	0.445099	0.0741402	0.0305908	0.0402592	0.0407367	0.0583952	0.0383927	0.0333374	0.0138221	0.0272031	0.0236981	0.0295573	0.0340793	0.18108	0.100748	0.0559162	0.193132	0.130483	0.0612742	0.0297048	0.022404	0.0348372	0.0151321	0.0843697	0.0586015	0.0326977	0.019298	0.0629154	0.0341583	0.0493099	0.044627	0.0322067	0.0285718	0.0400063	0.0236036	0.0449789	0.0185929	0.0271181	0.0232152	0.0321126	0.0156808	0.0258743	0.0182183
Saliva w Omicron 500 per mL - 03	0.0254556	0.0250399	0.0253773	0.0315323	0.0399439	0.309945	0.331321	0.0957818	0.0489671	0.0513312	0.0385364	0.051561	0.0443724	0.0438246	0.0276969	0.0342811	0.0264356	0.045894	0.0419147	0.222659	0.108961	0.0673192	0.176842	0.117322	0.0587013	0.0412149	0.0286105	0.05571	0.0227095	0.136355	0.109665	0.0295637	0.0284506	0.0714375	0.0422804	0.0521277	0.047238	0.0405768	0.0323295	0.048949	0.0294207	0.0403722	0.0231248	0.0427318	0.0263986	0.0339704	0.0167604	0.0369148	0.0259986
Saliva w Omicron 500 per mL - 04	0.0170159	0.0246547	0.0227649	0.0401592	0.0258598	0.316785	0.318515	0.0934081	0.035635	0.0759822	0.0403168	0.0542239	0.0438172	0.0570984	0.0245841	0.0346779	0.0256088	0.0354747	0.0502526	0.220397	0.111038	0.0618489	0.131377	0.0971079	0.0367894	0.0417661	0.036647	0.0573573	0.0318113	0.103466	0.0841134	0.0270727	0.0285651	0.103823	0.048935	0.0549992	0.0435747	0.0336806	0.0247621	0.0437208	0.0236657	0.0332575	0.0191339	0.0357224	0.0270284	0.0421589	0.0209667	0.0357978	0.0205095
[truncated: 206 more columns]
