# Supplementary material for: Direct detection and identification of viruses in saliva using a SpecID ionization modified mass spectrometer
Source: PLoS One. 2025 Feb 7;20(2):e0316368. doi: 10.1371/journal.pone.0316368 (PMC11805448; doi:10.1371/journal.pone.0316368)
Supplement: S2 Data — (TXT) [file pone.0316368.s005.txt]

mass	151	152	153	154	155	156	157	158	159	160	161	162	163	164	165	166	167	168	169	170	171	172	173	174	175	176	177	178	179	180	181	182	183	184	185	186	187	188	189	190	191	192	193	194	195	196	197	198	199
Canine COV viral suspension (A)-1	0.0114476	0.0242692	0.0340248	0.0582515	0.105228	0.178908	0.195171	0.0871901	0.102252	0.117642	0.109697	0.0539072	0.0548188	0.0555942	0.0339241	0.03073	0.0714471	0.0325725	0.0236654	0.0515941	0.0656467	0.14104	0.115452	0.127697	0.144368	0.284611	0.28076	0.0425525	0.0533515	0.0353703	0.0444958	0.0305591	0.0346682	0.0418523	0.0454295	0.0339213	0.0219096	0.0258217	0.0290161	0.0385328	0.0218642	0.0357668	0.02854	0.0318109	0.0496536	0.0477437	0.0268013	0.0264308	0.0245858
Canine COV viral suspension (A)-2	0.0190166	0.0167372	0.0226984	0.02588	0.0902561	0.14541	0.21007	0.0813885	0.100459	0.130228	0.13144	0.0359282	0.0471338	0.0337559	0.0473489	0.0386092	0.11629	0.0124031	0.00960508	0.0366871	0.0450691	0.106461	0.065733	0.0597679	0.139444	0.216337	0.217879	0.0309408	0.0345037	0.0163776	0.0360399	0.0154783	0.0171098	0.0239772	0.0268949	0.0283213	0.0250922	0.0297106	0.0275366	0.0118953	0.0105014	0.0402659	0.0552647	0.0171966	0.035195	0.0136163	0.0245937	0.0173437	0.0155089
Canine COV viral suspension (A)-3	0.0193539	0.026566	0.0271552	0.0404136	0.0649508	0.207978	0.230174	0.0839379	0.0989003	0.144671	0.135549	0.0430959	0.0373682	0.0595552	0.0561857	0.0331153	0.0556043	0.0255187	0.0195151	0.0805569	0.087075	0.166326	0.138815	0.136385	0.201872	0.273812	0.277078	0.0422962	0.0449865	0.0326716	0.0410614	0.041707	0.0382013	0.0396883	0.0268062	0.0311043	0.0195554	0.018945	0.015421	0.0325201	0.0164493	0.0304564	0.0301821	0.0396288	0.0438095	0.0280421	0.0384207	0.0395069	0.0212823
Canine COV viral suspension (A)-4	0.0158146	0.0343543	0.0359592	0.0525728	0.0777344	0.171267	0.205849	0.105733	0.114308	0.158047	0.165102	0.0553245	0.0536981	0.0383855	0.0350751	0.033554	0.0581011	0.0435317	0.0401211	0.0462462	0.0556084	0.103263	0.102779	0.138139	0.152575	0.355559	0.350207	0.0627163	0.0519587	0.0320673	0.0412265	0.0363159	0.0304576	0.0408831	0.0391922	0.0356516	0.0298941	0.0424645	0.041636	0.0365641	0.0247307	0.0356523	0.0328782	0.0219411	0.0349329	0.0263294	0.0208815	0.0413129	0.0386086
Canine COV viral suspension (A)-5	0.0171557	0.0310273	0.046231	0.0516129	0.0886716	0.155359	0.150458	0.0786768	0.0955619	0.138829	0.135445	0.0638189	0.0690746	0.0531998	0.0470039	0.043786	0.0856481	0.0365882	0.0336456	0.0724113	0.0706884	0.0894919	0.078026	0.112239	0.134037	0.345954	0.346652	0.0616316	0.0397677	0.0287752	0.0408868	0.0366131	0.027721	0.0662256	0.0636007	0.0438394	0.0229683	0.0282711	0.0302095	0.0458171	0.0386889	0.0503561	0.0547348	0.0231815	0.0283621	0.0255046	0.0323378	0.0359145	0.0290501
Canine COV viral suspension (B)-1	0.016747	0.0104147	0.0228489	0.0250887	0.0222101	0.0552118	0.0730647	0.0885214	0.0197724	0.106108	0.127792	0.0305752	0.0128666	0.0385443	0.0383274	0.015358	0.00568416	0.0559834	0.0232552	0.0236389	0.0138541	0.0852943	0.0943348	0.106784	0.0979568	0.146166	0.120547	0.0169978	0.00868756	0.0212783	0.0170919	0.0203313	0.0218321	0.0347298	0.0195728	0.0140138	0.00567743	0.0326723	0.00827832	0.0274882	0.0237881	0.0356933	0.00909914	0.0133612	0.00781946	0.0276651	0.0174466	0.0238252	0.0154722
Canine COV viral suspension (B)-2	0.0137149	0.0112755	0.0253633	0.0245916	0.015105	0.0761809	0.104004	0.0895435	0.0172549	0.125517	0.135473	0.0261501	0.018009	0.034903	0.0315477	0.0182606	0.0112515	0.0589281	0.0173565	0.0284792	0.0177374	0.0930035	0.0780802	0.0829866	0.109879	0.199253	0.163849	0.0181032	0.0156629	0.0252473	0.0132308	0.0192968	0.0151884	0.0224419	0.0111269	0.0158085	0.00856708	0.0380811	0.0072165	0.0196716	0.0177452	0.0401132	0.00644797	0.00895718	0.00786612	0.0291929	0.0179311	0.0150167	0.0102765
Canine COV viral suspension (B)-3	0.0147193	0.00513795	0.0179128	0.0117434	0.00729811	0.105107	0.123877	0.100246	0.0301691	0.0984948	0.151863	0.0253438	0.0171877	0.0454342	0.041847	0.0208885	0.00736894	0.0514025	0.0193422	0.0146998	0.00878357	0.119077	0.113358	0.0966732	0.0808289	0.202366	0.181307	0.0262385	0.0121882	0.0183791	0.0106094	0.0141408	0.0157786	0.0247684	0.0182031	0.0208377	0.0038372	0.0389604	0.0132103	0.0194817	0.0237066	0.0425439	0.0134018	0.0122905	0.0114347	0.0234907	0.0128889	0.0204767	0.00793967
Canine COV viral suspension -10	0.015171	0.0530637	0.0503523	0.0532354	0.0608661	0.229816	0.251883	0.0615041	0.0692866	0.207862	0.206375	0.0192579	0.013401	0.015987	0.0226124	0.0342635	0.0295601	0.0395068	0.0311567	0.0513255	0.0232922	0.116836	0.118666	0.133938	0.229943	0.422556	0.44978	0.0545026	0.0194231	0.0154934	0.0302459	0.0441382	0.0422157	0.0356416	0.0190161	0.0257845	0.0116919	0.0362878	0.0477557	0.0193844	0.0265864	0.0302893	0.034928	0.0268514	0.0206101	0.0417974	0.0168313	0.0260494	0.0199643
Canine COV viral suspension -6	0.00770723	0.0421315	0.0439933	0.0630617	0.0587518	0.136737	0.177909	0.0723385	0.127553	0.164543	0.175318	0.0476189	0.0431958	0.0451274	0.0406522	0.0473617	0.0349768	0.0256674	0.0422755	0.073643	0.0277647	0.138932	0.163675	0.122822	0.14337	0.333213	0.3137	0.0543356	0.0439241	0.00946631	0.0353924	0.0359565	0.0331476	0.0372426	0.0330189	0.032519	0.0266495	0.0561166	0.0447519	0.0326837	0.0358842	0.0338648	0.0514383	0.0296385	0.0291664	0.0388358	0.0163011	0.0117176	0.0186644
Canine COV viral suspension -7	0.0163866	0.04786	0.0372095	0.0532385	0.0620886	0.143514	0.169464	0.0707278	0.0757166	0.159931	0.162923	0.0351057	0.030999	0.0315899	0.0464061	0.0240605	0.0257326	0.0483318	0.0485189	0.0571103	0.0414688	0.0954559	0.112864	0.201958	0.224509	0.289047	0.289752	0.0508419	0.0391393	0.0116058	0.0358685	0.0435075	0.0449596	0.0500857	0.0220888	0.0345484	0.0261147	0.0531001	0.0321284	0.0372265	0.0394294	0.0286227	0.027949	0.0322547	0.0293572	0.030728	0.0136392	0.0108607	0.0160585
Canine COV viral suspension -8	0.00964132	0.0335418	0.0381982	0.0605658	0.0535685	0.152158	0.154947	0.0718083	0.0837669	0.139486	0.137726	0.0428991	0.0353689	0.0392313	0.0378898	0.0320841	0.0354836	0.0448505	0.045439	0.0699727	0.0544107	0.1313	0.127386	0.115777	0.147254	0.255432	0.236667	0.0645775	0.0456559	0.00433404	0.0212641	0.0305661	0.0355423	0.0521495	0.0413804	0.0299831	0.0230676	0.0431233	0.0392425	0.0297877	0.0335405	0.0365796	0.0317959	0.0315643	0.0225114	0.024603	0.019473	0.0148123	0.022022
Canine COV viral suspension -9	0.0281235	0.0609791	0.0497838	0.0891464	0.101334	0.202242	0.227538	0.060321	0.0788919	0.1375	0.132318	0.0271577	0.0246139	0.034635	0.0315322	0.0313537	0.030862	0.052531	0.044165	0.0471489	0.0347574	0.102225	0.108905	0.0769078	0.131674	0.41434	0.438838	0.0378272	0.0129893	0.0237989	0.0296033	0.0395838	0.0344542	0.0617304	0.0295064	0.040831	0.034531	0.048822	0.0240908	0.0420183	0.0306933	0.0163281	0.0314633	0.0314019	0.0346767	0.0398999	0.0280604	0.034893	0.0348587
Canine COV viral suspension-1	0.0245412	0.0288638	0.0305829	0.0687463	0.0735644	0.126038	0.125772	0.0592568	0.0756049	0.161838	0.171059	0.0731122	0.0717545	0.0543616	0.0526412	0.0366602	0.0457075	0.0512573	0.0525282	0.0667838	0.0723756	0.076573	0.117467	0.107413	0.118602	0.224064	0.28212	0.0544759	0.0559207	0.0329372	0.043143	0.037115	0.0435837	0.0950249	0.0848785	0.0350508	0.0329179	0.0384887	0.0440974	0.0398461	0.0442522	0.0254519	0.0341811	0.0390777	0.0401019	0.02687	0.0257497	0.0390562	0.0442789
Canine COV viral suspension-2	0.0312331	0.0320728	0.0314058	0.078045	0.0894798	0.14572	0.177039	0.0758722	0.107463	0.171702	0.188478	0.0587602	0.0608698	0.0526506	0.037379	0.0231925	0.0273582	0.0395431	0.0463567	0.0613359	0.0701536	0.0862464	0.115994	0.137432	0.184687	0.234124	0.335799	0.083002	0.0840413	0.0390944	0.0629081	0.049278	0.0336828	0.0463771	0.0439623	0.0356417	0.0451906	0.0293452	0.0542538	0.0348234	0.0460201	0.0283996	0.0387385	0.0288058	0.0242925	0.0178637	0.017897	0.031844	0.0470304
Canine COV viral suspension-3	0.0374416	0.0229371	0.0283312	0.0541449	0.0710152	0.086334	0.11052	0.0641262	0.111986	0.19415	0.237013	0.0650478	0.0697268	0.0325471	0.0341	0.0354534	0.0526091	0.0530637	0.0348204	0.0514839	0.0556429	0.10571	0.145416	0.139295	0.19954	0.353998	0.487521	0.0663961	0.0679841	0.0299508	0.0655672	0.0312547	0.045656	0.0310304	0.0387079	0.0287431	0.0278608	0.0398476	0.0480578	0.0337817	0.0534556	0.0297824	0.0574242	0.0281613	0.030588	0.018602	0.0207432	0.018312	0.0227105
Canine COV viral suspension-4	0.04683	0.023475	0.0215305	0.0494333	0.0589811	0.145107	0.167037	0.0632352	0.0765763	0.180438	0.216148	0.0597581	0.0575008	0.0512474	0.0474037	0.0296061	0.0351528	0.0508452	0.0340579	0.0411661	0.0512323	0.101342	0.147109	0.157516	0.209378	0.330188	0.425683	0.0602908	0.072603	0.0442449	0.12187	0.0398552	0.0368228	0.0686116	0.0541384	0.0407993	0.0383633	0.0354874	0.0658211	0.0296553	0.0752159	0.0266172	0.0440753	0.0406732	0.0374507	0.0227814	0.0183182	0.0207141	0.0278821
Canine COV viral suspension-5	0.026061	0.0379001	0.0368216	0.0694712	0.0869696	0.169896	0.202265	0.0832842	0.087484	0.121377	0.155907	0.0431581	0.0357702	0.0565984	0.0512835	0.0286763	0.0238887	0.0425834	0.0374949	0.0447574	0.0423837	0.134382	0.134082	0.175365	0.200569	0.302975	0.347096	0.0666867	0.0700579	0.0143463	0.0240182	0.036528	0.0341259	0.0452201	0.0357801	0.0416403	0.0373123	0.0303288	0.0344845	0.0303135	0.0390924	0.0447198	0.0394177	0.0290503	0.0247677	0.020889	0.0135696	0.00673441	0.0172513
Canine COV-1	0.0296811	0.017623	0.0541695	0.0439196	0.0220781	0.130747	0.320479	0.049329	0.102257	0.163472	0.293285	0.0183878	0.052461	0.0268256	0.0382711	0.0254283	0.0363341	0.0105923	0.0421952	0.0840494	0.0646383	0.191777	0.195146	0.109844	0.159092	0.228723	0.24886	0.0421879	0.0526451	0.0200745	0.0136389	0.0141316	0.0411766	0.0444282	0.0513766	0.00643398	0.0117159	0.0473098	0.0680988	0.0359463	0.0161926	0.00276112	0.0297351	0.0307797	0.0177047	0.0132587	0.0183058	0.0103337	0.0152074
Canine COV-2	0.0143324	0.0180661	0.0384096	0.0421921	0.0346288	0.132499	0.231896	0.0459495	0.0707518	0.131914	0.179757	0.0185392	0.0315199	0.0369803	0.0465457	0.0187422	0.0320337	0.0222855	0.0370645	0.0562097	0.0407249	0.114736	0.186571	0.0617145	0.103001	0.175642	0.152206	0.0329742	0.0677364	0.0172775	0.0134668	0.0277642	0.0396388	0.0240578	0.0202711	0.016635	0.0207869	0.0269062	0.0551807	0.0190582	0.0405138	0	0.0127838	0.030622	0.017662	0.0139125	0.0236482	0.00947118	0.0324218
Canine COV-3	0.0166755	0.0149687	0.0338803	0.047225	0.0416349	0.127356	0.214051	0.0556933	0.0897888	0.159242	0.191356	0.0182899	0.0732014	0.0535853	0.0531184	0.0103762	0.0271735	0.0261908	0.0415468	0.0345628	0.0398743	0.0790745	0.139554	0.0932905	0.102489	0.139747	0.168277	0.0623693	0.0710282	0.0339572	0.0315129	0.0228792	0.0254392	0.0574418	0.0493762	0.0202948	0.024852	0.0258635	0.0557874	0.0113155	0.0294797	0.0111416	0.0206967	0.0204718	0.0149938	0.0249687	0.0225133	0.0193586	0.0133843
Canine COV-4	0.0163196	0.0164439	0.0357479	0.0450682	0.0391367	0.127941	0.212604	0.0560376	0.0802841	0.139974	0.182936	0.0208562	0.0607106	0.0736433	0.0655945	0.01617	0.0245876	0.035104	0.0464776	0.0518606	0.0466569	0.0812232	0.136096	0.0867351	0.111032	0.149938	0.197901	0.0566322	0.0609631	0.0301129	0.0311928	0.0309431	0.0369887	0.0971237	0.0962471	0.0278587	0.0347806	0.0224421	0.0486567	0.0130965	0.0388425	0.0067172	0.0241078	0.0273022	0.0263823	0.0237618	0.0186964	0.0207744	0.0193965
Canine COV-5	0.0226256	0.0144952	0.0495163	0.0276008	0.0162854	0.200735	0.228137	0.0308629	0.097614	0.173534	0.262492	0.0131666	0.0576604	0.0126248	0.0256171	0.0159112	0.0139598	0.0283365	0.0546555	0.0524765	0.0467722	0.158849	0.152765	0.109789	0.154855	0.0907789	0.127664	0.0686413	0.0686236	0.0316847	0.0209384	0.0648267	0.0661345	0.0305747	0.0290286	0.0325062	0.0319623	0.0144929	0.0722092	0.0334398	0.0208596	8.80244e-05	0.0223234	0.0248877	0.0156425	0.0170988	0.00881188	0.0169719	0.00731115
Canine COV-6	0.011901	0.0292776	0.0362397	0.0384255	0.0411357	0.168983	0.307998	0.0499465	0.0752237	0.121515	0.231504	0.0122095	0.0437487	0.0416664	0.0444689	0.0153824	0.0336746	0.0259492	0.0668256	0.0545232	0.0485376	0.104748	0.190308	0.0569705	0.0973755	0.211067	0.185718	0.042662	0.0616649	0.0122879	0.0165742	0.0233044	0.0481813	0.0362716	0.0271193	0.0224002	0.016938	0.0284353	0.069529	0.0197751	0.0423809	0.00714113	0.0138211	0.044822	0.031742	0.0146782	0.0234228	0.00854519	0.0511203
Canine COV-7	0.0232436	0.0149429	0.0328142	0.0398122	0.0355812	0.181111	0.230875	0.0524349	0.101893	0.14286	0.188429	0.0279598	0.0513559	0.0669217	0.077583	0.026166	0.0281617	0.0327962	0.0640207	0.0448555	0.0428254	0.0872326	0.133072	0.0907065	0.0949099	0.193744	0.247987	0.054399	0.0642893	0.0346169	0.0448259	0.0441336	0.0514502	0.0886216	0.0731673	0.0231659	0.0455416	0.0126142	0.0406379	0.0221575	0.0464774	0.0142465	0.0220085	0.0291638	0.0290216	0.0181766	0.0185367	0.0227857	0.0153188
Canine COV-8	0.0105794	0.0196888	0.0458711	0.0426599	0.0310668	0.081582	0.186659	0.0533133	0.0580264	0.1253	0.183258	0.0153909	0.0589956	0.0606419	0.0490023	0.011516	0.0341518	0.0244423	0.0446584	0.0345356	0.0497294	0.0579794	0.111047	0.0819811	0.135306	0.0961704	0.0998283	0.0614897	0.0684216	0.0303847	0.0265627	0.018839	0.0212768	0.0565188	0.055745	0.0259661	0.0129279	0.0335337	0.0503075	0.00605544	0.035564	0.0115058	0.0229976	0.020878	0.0152614	0.0253422	0.0264927	0.0193327	0.0190835
Heparin buffer solution -10	0.0319624	0.069768	0.0433239	0.0603348	0.0748559	0.0573211	0.121388	0.140188	0.0860361	0.049473	0.0599184	0.0876389	0.0787406	0.0673944	0.0514729	0.0504761	0.0380026	0.0726519	0.0624025	0.0694683	0.0872939	0.138767	0.0941549	0.138601	0.136487	0.0438268	0.0356562	0.0500222	0.0531418	0.0622637	0.0491242	0.0639703	0.0555951	0.0591543	0.0507949	0.0644266	0.0593261	0.0294726	0.0307372	0.0760551	0.0334246	0.0434552	0.0297257	0.0515116	0.0550518	0.0253641	0.0314403	0.025002	0.0401621
Heparin buffer solution -11	0.0202374	0.052661	0.0712204	0.0735401	0.0859426	0.108909	0.136952	0.115375	0.0769751	0.0530395	0.0760152	0.0777117	0.0713362	0.0275118	0.0261415	0.0425849	0.0384671	0.0807145	0.043254	0.0493255	0.0605149	0.122969	0.137159	0.116349	0.0880039	0.0619173	0.0454781	0.0849013	0.0842277	0.0771959	0.110821	0.0766026	0.0818237	0.0456473	0.0382462	0.0341059	0.0631619	0.0291045	0.0641353	0.0724695	0.0508738	0.0524429	0.026227	0.0374584	0.0555345	0.0311293	0.0558524	0.0219462	0.0272087
Heparin buffer solution -20	0.0192552	0.0676119	0.063987	0.121378	0.138748	0.173935	0.209833	0.1321	0.0819426	0.0506969	0.061671	0.0712595	0.0703546	0.0859692	0.0791384	0.0584105	0.0348974	0.121918	0.0989612	0.13171	0.115758	0.233741	0.179672	0.174755	0.149402	0.0508358	0.0522011	0.0682578	0.0338678	0.0568736	0.0543275	0.0800608	0.0702484	0.14347	0.0993424	0.0620296	0.0570378	0.0353723	0.0267557	0.0639885	0.0392027	0.055105	0.0513975	0.0710177	0.0793879	0.0303084	0.0209135	0.0300586	0.0436351
Heparin buffer solution -22	0.028482	0.0933192	0.0436002	0.132802	0.128256	0.199581	0.25281	0.155382	0.0527056	0.0539489	0.0764169	0.0736753	0.0734305	0.0259095	0.0327488	0.0523703	0.0590008	0.099848	0.0579153	0.0816627	0.0451968	0.213939	0.230271	0.31087	0.255966	0.0348163	0.0285481	0.120378	0.0768139	0.159593	0.130416	0.04918	0.0583131	0.0497849	0.0238578	0.021837	0.0312285	0.0477371	0.0588	0.0805211	0.0435217	0.0382116	0.0257175	0.0437241	0.0895563	0.0612912	0.0853992	0.0344985	0.0130376
Heparin buffer solution -30	0.0216716	0.0695505	0.0547541	0.102031	0.118312	0.156452	0.158708	0.127842	0.0889214	0.0421708	0.0495552	0.0784415	0.0619465	0.109995	0.0671376	0.0434663	0.0217766	0.0912647	0.0652869	0.089784	0.0722234	0.252441	0.230158	0.109297	0.14529	0.0295681	0.0343757	0.0610549	0.0261597	0.0677578	0.0518442	0.0702557	0.0638928	0.185282	0.124592	0.0682088	0.0427835	0.0336316	0.0337891	0.065989	0.0324783	0.0432646	0.0250149	0.0405269	0.0527967	0.0361192	0.0459301	0.0343721	0.0328896
Heparin buffer solution -33	0.0564013	0.0633292	0.0888768	0.103494	0.120818	0.22201	0.270412	0.113191	0.141955	0.0319503	0.0471778	0.0780671	0.0660744	0.018943	0.0173391	0.0642381	0.0458819	0.0802614	0.0528078	0.0660516	0.062234	0.238925	0.226007	0.214954	0.180929	0.0367294	0.0460701	0.147203	0.137379	0.131643	0.094953	0.0777298	0.0513979	0.0517484	0.0358037	0.0252008	0.0553944	0.0374874	0.0458483	0.0704515	0.0645104	0.0361939	0.0458738	0.0318874	0.0791913	0.0498412	0.0526161	0.0505153	0.0330193
Heparin buffer solution -40	0.0269805	0.0516669	0.0400788	0.114755	0.110899	0.225231	0.218675	0.171162	0.0736618	0.0585886	0.075242	0.0772598	0.0743437	0.035792	0.0350072	0.0452549	0.026778	0.0938669	0.0770911	0.107758	0.0893509	0.236297	0.203394	0.141362	0.157435	0.042943	0.0428592	0.0493335	0.0451988	0.0946252	0.0387954	0.0739512	0.0507848	0.0396794	0.0301586	0.0515098	0.0489362	0.0402577	0.0371148	0.0905948	0.0350737	0.0596921	0.0279948	0.0385282	0.0662647	0.0241966	0.0503887	0.0337716	0.0395612
Heparin buffer solution -44	0.0669929	0.106794	0.0639865	0.0784243	0.105289	0.216598	0.283557	0.0958315	0.0387608	0.11477	0.0889194	0.0489487	0.0753422	0.0491588	0.0532771	0.038698	0.0544017	0.0544231	0.0656459	0.117296	0.0751105	0.250998	0.263789	0.209471	0.159899	0.0744481	0.0720857	0.0992996	0.0789861	0.146826	0.0850394	0.082814	0.0951891	0.0481138	0.0426288	0.0790277	0.0415576	0.0526019	0.0680634	0.0571417	0.05318	0.0912358	0.0649668	0.0517321	0.0750149	0.0478946	0.0571413	0.0347782	0.0344755
Heparin buffer solution -55	0.0276609	0.0677974	0.0772988	0.10404	0.0961731	0.195031	0.252222	0.0865671	0.0806431	0.0499852	0.0649955	0.0479586	0.0492797	0.0279245	0.028977	0.0366055	0.0279041	0.100469	0.0786866	0.109971	0.0770567	0.137328	0.117467	0.139459	0.110275	0.0458659	0.0526982	0.100945	0.0939551	0.120867	0.0898028	0.0676379	0.0480459	0.0382059	0.0463768	0.0545085	0.0415475	0.066368	0.0530653	0.0804787	0.0510414	0.0786536	0.0764582	0.0305382	0.0719337	0.0303266	0.0539156	0.0172255	0.0450645
Heparin buffer solution -65	0.031822	0.0921125	0.104741	0.0459324	0.0839667	0.13985	0.210347	0.321587	0.098622	0.0525344	0.0794713	0.108438	0.0996264	0.080908	0.0586486	0.0623752	0.0437884	0.0841677	0.0332288	0.063732	0.0504432	0.13699	0.113068	0.119715	0.104936	0.0370307	0.0292318	0.0759104	0.0403381	0.076844	0.0676083	0.0800463	0.0873364	0.084092	0.0869837	0.0465852	0.0556918	0.0440375	0.0441276	0.119154	0.0606872	0.0502489	0.0502359	0.0222739	0.0703519	0.0635463	0.0216621	0.0360668	0.0213564
Heparin buffer solution -66	0.0116027	0.0498432	0.0461988	0.0854664	0.0766357	0.13091	0.166959	0.0888714	0.0723149	0.0309633	0.0446202	0.0814359	0.0751581	0.215585	0.180391	0.0765418	0.0683393	0.0448493	0.0541107	0.0833057	0.0709117	0.212838	0.230104	0.0761429	0.105466	0.0264028	0.0177855	0.0622105	0.0257963	0.0771833	0.036133	0.0708117	0.0327103	0.257102	0.198191	0.0391856	0.0378288	0.023357	0.0214607	0.0190304	0.0478266	0.0370566	0.0347893	0.0329697	0.0553782	0.0650252	0.0158305	0.0527873	0.0371714
Heparin buffer solution -76	0.0196827	0.0255061	0.0461983	0.0504409	0.0804385	0.105776	0.164217	0.260029	0.0995437	0.0679424	0.0640776	0.0900663	0.0798874	0.0912849	0.0335809	0.0613085	0.0477724	0.0852531	0.0233818	0.0519849	0.0430692	0.10611	0.104135	0.0960683	0.0367679	0.0178721	0.033575	0.0399026	0.0260595	0.106606	0.0748263	0.0805842	0.0431135	0.311055	0.194522	0.0553219	0.0713914	0.00962181	0.0511008	0.0730719	0.0401328	0.0321814	0.0195107	0.0186859	0.0619016	0.0598911	0.0373024	0.0181962	0.0218757
Heparin buffer solution -77	0.00059311	0.114366	0.0924505	0.0615379	0.0734501	0.171287	0.287568	0.135414	0.10075	0.0731583	0.0780773	0.0475395	0.0411486	0.134765	0.10348	0.0492372	0.0395432	0.0464689	0.0682242	0.0717613	0.0395448	0.194876	0.238644	0.12675	0.134971	0.0542597	0.021759	0.0530223	0.0369187	0.104591	0.0649912	0.134639	0.0397725	0.191851	0.149474	0.0557509	0.0497346	0.0274101	0.0739992	0.0298528	0.0688737	0.0401468	0.0378825	0.00877757	0.0617613	0.0273432	0.0134592	0.0285873	0.032306
Heparin buffer solution -88	0.021955	0.114286	0.106616	0.184572	0.252321	0.221128	0.207584	0.106121	0.0406144	0.0375168	0.0358095	0.0792602	0.0658471	0.10023	0.0586654	0.0945578	0.0817442	0.0859975	0.0722658	0.105158	0.0941825	0.168107	0.19894	0.18828	0.227915	0.0341312	0.0563048	0.0967299	0.0666712	0.0810113	0.0636942	0.074723	0.0717807	0.127266	0.112717	0.0524379	0.0354272	0.0204571	0.0232218	0.051675	0.0435013	0.0341664	0.0601225	0.0605383	0.0950717	0.0323672	0.0502392	0.0677114	0.0871818
Heparin buffer solution -99	0.0360063	0.179812	0.136998	0.143368	0.142838	0.201339	0.251126	0.152659	0.0426015	0.0288531	0.0752399	0.0307802	0.0360201	0.0632001	0.0813429	0.0856277	0.0684858	0.0744322	0.0292578	0.0836966	0.0325865	0.166394	0.207604	0.0914085	0.0737269	0.0383177	0.0380443	0.0700112	0.0717475	0.101759	0.0436273	0.0459506	0.135765	0.0569126	0.0432096	0.0631996	0.0458768	0.0352287	0.0632766	0.10128	0.0473443	0.047534	0.0532937	0.0658718	0.102293	0.0368138	0.0594281	0.076635	0.0902862
Heparin buffer solution only-1	0.03172	0.0149225	0.0483425	0.0822104	0.0807853	0.289915	0.277983	0.0823428	0.127405	0.026559	0.0774153	0.0314231	0.0185374	0.0352942	0.0282193	0.067604	0.0158133	0.0771759	0.0437839	0.0566149	0.0571672	0.14614	0.320203	0.189073	0.111523	0.0786163	0.0948053	0.0728298	0.0610084	0.0332179	0.0474251	0.0602286	0.0404815	0.056438	0.0414041	0.0115699	0.0184623	0.0175524	0.0396137	0.0202209	0.0237993	0.0424015	0.0668648	0.0199133	0.00845125	0.0370937	0.043204	0.0646947	0.0122776
Heparin buffer solution only-2	0	0.0112362	0.000215648	0.0778749	0.0906932	0.0966475	0.0762629	0.0522009	0.12143	0.0340719	0.0462758	0.0524738	0.0404016	0.0810451	0.0236382	0.0737462	0.0270467	0.0479685	0.0855378	0.0226105	0.0159925	0.0321507	0.254968	0.0736178	0.0487567	0.0558731	0.0655351	0.0579042	0.0746703	0.0627189	0.0162585	0.014962	0.0387925	0.13526	0.0673634	0.000374778	0.0277068	0.00868752	0.0633625	0.00684681	0.01691	0.0307726	0.0375081	0	0.0253593	0.0281222	0.052195	0.0441169	0.0216653
Heparin buffer solution only-3	0.039308	0.0234765	0.0833433	0.0922133	0.0545489	0.406688	0.313655	0.0402792	0.0643214	0.0258169	0.0350564	0	0.00594908	0.0380018	0.0467495	0.0769648	0.018207	0.0570522	0.0407802	0.0677792	0.0569446	0.148734	0.383228	0.292766	0.171721	0.123817	0.111758	0.0534594	0.0617297	0.0321434	0.051111	0.0460859	0.015269	0.0514465	0.0363182	0.0315731	0.0167486	0.00365693	0.0275752	0.0276948	0.0473443	0.0712109	0.0469875	0.00498303	0.0144908	0.0373049	0.0378067	0.0884644	0.0211991
Heparin buffer solution only-4	0.0541201	0.030776	0.0402401	0.0886948	0.0759389	0.294554	0.264647	0.0647822	0.116684	0.0235851	0.104615	0.0465387	0.0175772	0.0359368	0.0360062	0.0687928	0.0254777	0.0653008	0.0419259	0.0479503	0.0610982	0.168925	0.316752	0.171209	0.10889	0.0701905	0.0729857	0.0613705	0.0895871	0.0317301	0.036962	0.0486523	0.0328943	0.0480522	0.053379	0.00846531	0.0190235	0.0239527	0.0325439	0.0164552	0.0181516	0.0572199	0.0825327	0.0171772	0.0302131	0.0349752	0.0353677	0.0598006	0.0170698
Heparin buffer solution only-5	0.0626339	0.0457472	0.0820956	0.0912027	0.171463	0.177921	0.207	0.0890315	0.117323	0.0414486	0.0328504	0.046345	0.0391292	0.145589	0.0436199	0.0320792	0.04035	0.0740033	0.0820967	0.161203	0.156106	0.132756	0.191345	0.152482	0.243127	0.0738367	0.0937013	0.0626164	0.0868213	0.086703	0.0959932	0.0451653	0.0621048	0.0941544	0.121989	0.0551624	0.0633611	0.0680282	0.0469262	0.0367937	0.0392457	0.0341296	0.0488184	0.0410515	0.0260074	0.0421482	0.0385048	0.0938703	0.0534665
Heparin buffer solution only-6	0.0372969	0.0870624	0.101403	0.217333	0.0639386	0.311183	0.276408	0.0500866	0.108685	0.0661168	0.0439849	0.025677	0.0471011	0.0549994	0.0452864	0.0741856	0.0490699	0.0402888	0.0740251	0.111245	0.0957665	0.216948	0.158312	0.256476	0.144656	0.0761541	0.0636865	0.0329256	0.0654367	0.115539	0.0685993	0.116315	0.104988	0.0540868	0.0379728	0.032942	0.0450662	0.0332837	0.100699	0.0296211	0.00993966	0.068621	0.0495613	0.0196479	0.024331	0.0762656	0.0353605	0.0388338	0.0810186
Heparin buffer solution only-7	0.0382362	0.0514764	0.0916351	0.110692	0.0775885	0.149661	0.119986	0.0904777	0.0671602	0.0689169	0.0887048	0.0216509	0.0834272	0.124556	0.148111	0.0408497	0.0565321	0.0414251	0.133046	0.0595393	0.102428	0.198695	0.283548	0.197296	0.0906103	0.0833339	0.0617046	0.0343069	0.0476982	0.0871007	0.0795045	0.0918921	0.0388051	0.156642	0.161848	0.018293	0.0209021	0.0244071	0.0360756	0.0199083	0.0559868	0.0746387	0.0782803	0.0677516	0.0805766	0.066721	0.03331	0.104165	0.0193855
Heparin buffer solution only-8	0.0242047	0.0566685	0.0841054	0.0909463	0.0653019	0.14603	0.174004	0.0827246	0.106607	0.0401224	0.0500018	0.159092	0.0841992	0.140712	0.164307	0.0951406	0.109971	0.0610981	0.0346741	0.0978163	0.124412	0.0708928	0.192821	0.1119	0.0611555	0.126223	0.0646079	0.0253659	0.0307889	0.0931764	0.0646053	0.0431304	0.0330955	0.0649912	0.0468073	0.0730607	0.0110153	0.0544815	0.0661916	0.0215029	0.045641	0.00348738	0.0190307	0.016037	0.0165384	0.0569197	0.0689219	0.102898	0.0691901
Heparin buffer solution-1	0.0296675	0.0349417	0.0424497	0.0846944	0.311852	0.170408	0.2893	0.0512579	0.0700217	0.0262804	0.0269208	0.0554122	0.0641733	0.0930667	0.0872349	0.0468384	0.0590902	0.0430916	0.0553743	0.0703059	0.0681806	0.240398	0.187374	0.465266	0.395632	0.0400336	0.0311443	0.0739399	0.0652988	0.0681109	0.0743534	0.0443544	0.0476306	0.107529	0.0535689	0.0230719	0.0112918	0.0279012	0.0216039	0.0309754	0.0352048	0.0432107	0.0377684	0.0341583	0.0310152	0.052615	0.0466062	0.0275063	0.0288358
Heparin buffer solution-2	0.0362301	0.0301762	0.0559557	0.0599497	0.310813	0.240153	0.348308	0.0511976	0.0646501	0.0212264	0.036468	0.0470588	0.055851	0.0576642	0.0558053	0.0361694	0.0495191	0.043315	0.0600171	0.0567041	0.073822	0.270351	0.275118	0.451348	0.376214	0.0516392	0.0473724	0.0445586	0.0342138	0.0704132	0.0826164	0.0261116	0.0356748	0.0495242	0.0258499	0.0163224	0.00817879	0.0164665	0.0181539	0.0204575	0.0293907	0.0435887	0.0390678	0.028116	0.0227939	0.0475759	0.035625	0.0393759	0.0274602
Heparin buffer solution-3	0.0207716	0.0270673	0.03194	0.0722898	0.345948	0.143841	0.25787	0.0288026	0.0422243	0.0237591	0.0169546	0.0279528	0.038949	0.030211	0.0260685	0.0310219	0.0418102	0.0315574	0.04899	0.0457805	0.0518078	0.207691	0.202352	0.541419	0.512967	0.0356095	0.0321417	0.0646461	0.0375972	0.0421166	0.059453	0.0232781	0.0304776	0.0280235	0.0112563	0.00781882	0.00425128	0.0173498	0.0150092	0.0122863	0.0250036	0.0302297	0.0259996	0.0172917	0.0187927	0.0379213	0.0375902	0.0247165	0.016989
Heparin buffer solution-4	0.025495	0.0154134	0.0332557	0.0542644	0.337456	0.216174	0.303412	0.029163	0.048513	0.014185	0.0211163	0.0181583	0.0261015	0.0158416	0.0131233	0.028925	0.0405799	0.0158795	0.0344848	0.0374218	0.0415142	0.216241	0.191126	0.592456	0.447437	0.0347213	0.0255636	0.0706844	0.0441835	0.0667568	0.0858734	0.0220601	0.0302527	0.00958113	0.00542766	0.0104912	0.0060467	0.0165417	0.00987863	0.0109822	0.0178368	0.0291068	0.0214056	0.0263618	0.0205971	0.050047	0.0368128	0.0333462	0.0217217
[truncated: 300 more columns]
